# Supplementary material for: Enhanced exosome secretion regulated by microglial P2X7R in the medullary dorsal horn contributes to pulpitis-induced pain
Source: Cell Biosci. 2025 Feb 22;15:28. doi: 10.1186/s13578-025-01363-4 (PMC11847359; doi:10.1186/s13578-025-01363-4)
Supplement: Supplementary file 2 — Additional file 2. [file 13578_2025_1363_MOESM2_ESM.xlsx]

## Sheet: Sheet1
Figure1e	Control						Model
-1	5.46	4.93	5.07	4.93	5.07	4.93	5.46	4.93	5.07	4.74	4.93	4.74
1	5.07	4.74	4.74	4.93	5.07	4.93	4.56	4.17	4.56	4.31	4.56	4.31
3	5.18	4.93	4.74	4.56	4.93	4.93	4.31	4.17	4.31	4.17	4.08	4.17
7	5.18	4.93	5.46	5.07	4.74	5.07	4.17	3.84	4.08	4.08	3.84	3.84
14	5.07	4.93	5.07	5.18	5.46	5.18	4.17	4.31	4.08	4.31	3.84	4.08
Figure2f	Con			1 d			3 d			7 d			14 d
Rab27a	1.01611	0.976385	1.00795	2.49733	2.56741	2.15413	2.85021	3.01219	2.95059	5.94498	6.01432	5.61677	4.56722	4.82182	4.11152
Figure2g	Con			1d			3d			7d			14d
IL-1β	0.974287	1.40411	1.04563	2.99744	3.46746	3.75059	6.45058	4.99219	7.55678	18.545	19.1843	13.4658	8.25152	7.24744	6.89982
Figure3b	Vehicle			GW4869
0	4.08	3.84	4.08	4.08	3.84	3.84
4	4.08	3.84	3.84	4.08	4.31	4.17
8	3.84	3.84	3.84	4.31	4.17	4.17
24	3.84	4.08	4.08	4.31	4.56	4.56
36	3.84	4.08	4.17	4.08	4.17	4.17
Figure6d	Con			LPS			GW4869
Rab27a	1	1	1	1.3811	1.60441	1.356	0.584144	0.527493	0.684128
Figure6g	Con			LPS			GW4869
IL-1β	1	1	1	1.81037	1.65956	1.63034	1.09726	1.1487	1.11936
Figure7d	Con			LPS			oxATP
Rab27a	1	1	1	1.91233	1.52597	1.90855	0.565072	0.78716	1.09103
Figure7e	Con			LPS			oxATP
IL-1β	1	1	1	1.46885	1.32134	1.66455	0.803119	0.955945	1.27207
